# Supplementary material for: Metallic Nanowires Self-Assembled in Quasi-Circular Nanomolds Templated by DNA Origami
Source: Int J Mol Sci. 2023 Aug 31;24(17):13549. doi: 10.3390/ijms241713549 (PMC10487803; doi:10.3390/ijms241713549)
Supplement: Supplementary file 1 [file ijms-24-13549-s001.zip]

Archive with 1 entries (1 files):
- ijms-2516318-supplementary.pdf
